# Supplementary material for: The First Example of the Friedel–Crafts Cyclization Leading to (10-Hydroxy-9,10-dihydroanthr-9-yl)phosphonium Salts without the Expected Bradsher Dehydration
Source: Int J Mol Sci. 2024 Feb 1;25(3):1741. doi: 10.3390/ijms25031741 (PMC10855353; doi:10.3390/ijms25031741)
Supplement: Supplementary file 1 [file ijms-25-01741-s001.zip]

Archive with 1 entries (1 files):
- ijms-2802383-supplementary.pdf
